# Supplementary material for: Examining the evolving roles of quantity surveyors in achieving the United Nations sustainable development goals
Source: PLoS One. 2026 Jun 24;21(6):e0342601. doi: 10.1371/journal.pone.0342601 (PMC13293458; doi:10.1371/journal.pone.0342601)
Supplement: S1 File — (XLSX) [file pone.0342601.s001.xlsx]

## Sheet: Sheet1
	Position	Other_position	Body	Region	Sector	Experience	Qualification	SDG1	SDG2	SDG3	SDG4	SDG5	SDG6	SDG7	SDG8	SDG9	SDG10	SDG11	SDG12	SDG13	SDG14	SDG15	SDG16	SDG17	R1	R2	R3	R4	R5	R6	R7	R8	R9	R10	R11	R12	R13	R14	R15	R16	R17	R18	R19	R20	R21	R22	R23	SDGS	ROLES
	1		QIS	Ghana	2	4	3	1	1	1	1	1	2	2	1	1	2	1	1	1	3	2	3	1	4	4	3	4	4	4	4	4	4	4	4	4	4	4	4	4	4	3	4	4	3	4	4	25	89
	3		GhIS	Ghana	3	1	6	1	1	2	2	5	2	3	4	5	5	3	4	1	1	1	2	4	1	1	1	4	5	3	5	1	1	4	1	3	5	5	3	1	1	1	1	1	1	1	1	46	51
	2		GhIS	Ghana	2	2	4	4	3	5	5	4	4	5	5	5	3	5	3	4	4	3	3	4	3	3	2	5	4	5	3	3	4	4	2	5	4	3	4	2	3	2	3	2	4	4	4	69	78
	4	Head of Procurement and Transport	QIS	Ghana	2	4	4	5	5	5	5	4	5	4	5	5	3	4	4	3	3	3	3	3	4	4	4	4	4	5	5	4	4	4	4	3	4	5	5	4	3	2	3	3	4	3	3	69	88
	4	Commercial Manager	GhIS	Ghana	2	2	4	4	4	5	4	4	4	4	5	5	4	4	5	4	3	3	4	4	4	3	3	5	4	4	4	4	3	4	5	5	5	5	4	4	4	3	4	4	4	4	3	70	92
	2		QIS	Ghana	2	4	4	5	5	5	5	4	5	5	4	4	5	5	4	5	4	5	5	4	5	5	4	5	5	4	4	4	4	5	5	4	5	4	4	4	5	4	4	4	4	4	4	79	100
	4	Project Management Consultant	GIOC	Ghana	3	4	6	5	5	5	5	3	5	5	5	5	3	5	5	3	3	4	5	5	5	5	2	4	4	2	2	1	1	2	4	4	3	2	1	2	1	1	1	3	4	1	2	76	57
	2		GhIS	Ghana	2	2	3	1	2	2	2	3	4	4	2	3	2	3	2	2	1	2	2	2	3	3	3	3	3	3	3	3	3	3	3	3	3	3	3	3	3	3	3	3	3	3	3	39	69
	3		GhIS	Ghana	2	1	3	5	5	5	5	5	5	5	5	5	4	4	4	5	4	4	4	4	4	4	3	4	3	3	3	4	3	3	5	5	5	4	5	5	4	3	3	3	4	4	3	78	87
	4	Senior Estate Officer	GhIS	Ghana	2	2	4	4	3	3	4	3	4	4	4	5	5	4	3	4	3	3	4	4	4	4	4	3	4	4	5	5	4	4	5	5	5	4	5	5	5	4	4	3	4	4	4	64	98
	2		GhIS	Ghana	2	2	3	4	5	4	5	4	5	5	4	4	4	5	4	5	4	5	4	4	5	5	4	5	4	5	4	5	4	5	5	5	5	5	5	5	4	4	4	5	4	5	5	75	107
	3		GhIS	Ghana	2	1	3	5	4	3	4	2	4	3	4	2	3	2	5	5	4	4	5	3	3	4	2	4	3	3	3	4	5	5	4	5	3	4	4	3	3	4	2	2	1	4	4	62	79
	3		None	Ghana	3	4	4	3	4	3	4	4	3	4	4	4	3	3	3	3	4	3	3	4	4	4	4	5	4	4	4	4	4	4	4	4	5	4	4	4	5	5	4	4	5	4	4	59	97
	4	Project Manager	GhIS	Ghana	2	3	4	4	4	4	5	3	4	4	4	5	3	4	3	4	2	2	2	3	4	4	4	4	4	4	4	4	4	4	4	4	4	3	4	3	4	3	5	5	4	4	3	60	90
	2		GhIS	Ghana	2	4	4	3	2	3	2	2	3	3	3	3	2	2	3	3	2	2	2	3	3	3	4	4	4	3	4	3	4	4	5	5	5	4	4	4	3	4	3	4	4	4	4	43	89
	2		GhIS	Ghana	2	3	5	3	4	4	4	4	5	3	5	5	4	5	4	4	3	5	4	5	4	4	4	4	4	4	5	5	5	5	4	5	4	4	5	4	4	4	5	4	5	4	5	71	101
	2		GhIS	Ghana	3	3	5	3	5	5	5	3	5	5	5	5	4	5	3	5	5	5	5	4	4	4	4	5	5	5	5	5	5	4	5	4	4	4	4	4	5	5	5	4	5	4	4	77	103
	1		GhIS	Ghana	2	4	4	5	5	5	5	5	5	5	5	5	5	5	4	5	5	4	5	5	5	5	5	5	5	5	5	5	5	5	5	5	5	5	5	5	5	5	5	5	5	5	5	83	115
	2		GhIS	Ghana	2	2	3	3	3	4	4	3	4	3	4	3	4	3	3	5	3	4	5	5	4	3	4	4	4	5	4	4	4	3	5	4	3	4	3	4	5	4	4	3	4	3	4	63	89
	3		GhIS	Ghana	2	1	4	3	4	4	4	3	5	4	4	4	2	5	4	4	3	4	3	3	4	3	4	5	5	4	4	4	5	5	4	5	5	4	4	3	3	2	2	3	4	4	4	63	90
	3		GhIS	Ghana	2	2	3	5	4	5	5	4	5	5	5	5	4	5	4	5	4	5	5	5	5	4	4	5	5	4	4	5	5	5	5	5	4	5	5	4	4	3	5	5	4	4	4	80	103
	2		GhIS	Ghana	2	2	4	1	1	4	4	5	4	3	4	5	4	3	3	3	2	2	2	2	2	2	3	5	5	5	5	3	3	4	4	4	4	5	4	4	3	2	3	4	4	3	3	52	84
	2		GhIS	Ghana	2	4	4	5	5	5	5	5	5	5	5	5	5	5	5	5	5	5	5	5	5	5	5	5	5	5	5	5	5	5	5	5	5	5	5	5	5	5	5	5	5	5	5	85	115
	2		GhIS	Ghana	2	3	5	4	3	4	5	4	5	5	4	4	3	4	3	5	4	3	5	4	3	3	3	4	4	3	4	4	4	3	4	5	5	4	3	4	4	4	3	3	4	4	4	69	86
	1		GhIS	Ghana	2	3	4	3	3	4	4	4	5	4	5	3	3	4	3	3	3	3	3	4	3	3	4	4	3	4	4	4	4	4	4	4	4	4	3	3	3	3	3	3	3	3	3	61	80
	1		GhIS, RICS, FIG	Ghana	2	4	4	4	4	4	5	4	4	5	5	5	3	4	4	5	3	4	3	3	3	4	4	3	4	5	4	4	4	5	5	5	4	3	4	4	5	3	4	4	5	4	3	69	93
	2		GhIS	Ghana	2	4	4	5	4	4	4	5	5	3	4	4	2	3	3	3	1	1	2	1	4	4	3	4	4	3	5	5	2	4	5	4	5	2	5	3	4	1	3	3	4	3	3	54	83
	2		GhIS	Ghana	2	3	4	3	4	4	3	1	4	4	4	5	2	5	3	2	1	4	2	1	2	2	2	4	4	4	2	5	5	5	5	5	5	4	5	4	5	4	4	5	2	2	4	52	89
	2		QSS	Ghana	3	4	6	3	3	4	4	3	4	4	4	5	5	5	5	4	4	5	5	5	4	4	4	5	5	4	5	5	5	5	5	5	5	5	5	5	5	5	5	5	5	5	5	72	111
	2		MGHIS	Ghana	3	3	5	1	1	2	3	3	3	3	3	4	3	4	5	2	1	1	1	1	3	2	3	3	4	3	3	3	4	4	4	3	4	3	2	2	2	1	2	3	3	3	3	41	67
	2		GhIS, PMP	Ghana	2	4	4	3	3	4	5	5	5	4	5	4	4	3	4	4	4	4	4	4	3	4	4	4	4	4	5	4	4	4	4	3	4	4	4	4	4	3	3	3	3	3	4	69	86
	4	Consulting Precurement Specialist	GhIS	Ghana	2	4	4	3	3	4	4	3	4	4	5	5	3	4	3	3	3	3	4	4	4	4	3	4	4	3	4	4	4	5	4	5	4	4	4	4	4	3	4	4	3	4	5	62	91
	1		GhIS	Ghana	2	4	4	4	2	4	5	2	5	4	5	5	4	5	3	3	2	4	2	3	5	4	3	5	5	5	4	5	5	5	5	5	4	4	5	5	4	3	2	3	4	3	2	62	95
	2			Ghana		3	4	4	4	3	3	4	5	4	4	5	5	4	4	4	5	5	4	4	2	2	1	2	3	2	1	2	1	3	4	4	4	5	5	5	4	5	4	3	4	1	1	71	68
	2			Ghana		2	3	2	3	5	4	3	5	3	4	5	4	3	3	3	3	4	4	4	3	3	4	5	4	4	4	5	3	4	5	4	3	3	2	3	3	4	4	3	4	4	5	62	86
	2			Ghana		3	4	4	3	4	4	3	3	3	3	3	3	4	4	3	3	4	4	3	4	4	5	5	4	5	4	4	5	4	5	4	5	4	4	5	4	4	5	5	4	5	5	58	103
	2			Ghana		3	5	4	4	5	5	4	5	5	4	5	4	5	4	5	4	4	4	4	5	5	4	5	4	5	4	5	5	4	5	5	5	4	5	4	5	4	4	4	4	4	4	75	103
	2			Nigeria		3	6	1	1	1	1	1	4	4	1	4	1	4	1	1	1	1	1	1	3	3	3	3	4	4	4	3	4	4	4	4	4	3	4	3	3	3	3	3	3	3	4	29	79
	2			Nigeria		3	4	4	1	4	4	5	3	3	4	4	4	4	4	4	2	4	4	5	4	3	4	4	5	5	5	3	5	5	5	4	5	4	4	4	5	3	4	3	3	4	4	63	95
	2			Ghana		1	4	3	3	5	4	5	3	5	5	4	3	4	3	4	2	3	5	3	4	3	3	4	4	4	5	3	4	4	4	4	5	3	5	4	3	2	3	3	5	5	3	64	87
	1			Ghana		4	4	4	4	4	4	4	4	4	4	4	4	4	4	4	3	4	4	4	5	5	5	5	5	5	5	4	5	5	5	5	5	5	5	5	5	5	5	5	5	5	5	67	114
	2			Ghana		4	5	4	3	4	3	2	5	5	3	5	3	5	5	5	5	5	3	3	3	3	4	4	4	3	3	5	5	3	3	5	5	5	5	5	5	4	5	5	3	3	3	68	93
	1			Nigeria/Lagos, Nigeria		3	4	4	4	4	5	3	3	3	4	3	2	4	2	3	1	1	3	4	4	5	2	4	3	4	2	2	2	4	5	4	4	4	4	3	3	1	1	1	4	1	4	53	71
	2			Ghana		4	4	4	4	4	4	4	4	4	5	5	4	4	4	4	3	4	4	4	4	4	4	4	4	4	4	5	4	5	4	5	5	4	5	4	5	3	4	5	5	5	4	69	100
	1			Zambia		2	3	4	5	4	4	4	4	4	4	4	4	4	4	4	4	4	4	4	4	4	3	3	3	3	3	3	3	3	4	4	3	3	3	3	3	3	3	3	4	3	3	69	74
	3			Ghana		1	4	5	5	5	5	4	5	5	5	5	4	5	5	5	5	5	5	5	4	5	5	5	5	5	5	5	5	5	5	5	5	5	5	5	5	5	5	5	5	5	5	83	114
	2			Ghana		4	5	4	4	5	5	3	4	3	4	5	4	4	4	4	2	3	3	3	3	4	3	4	5	4	3	4	3	4	4	5	4	3	5	3	3	3	2	3	4	3	4	64	83
	1			Ghana		4	3	1	1	3	3	1	3	3	2	4	1	4	3	3	3	4	3	2	1	1	1	3	4	2	2	3	3	3	3	4	4	1	4	2	3	2	4	4	3	2	1	44	60
	1			Ghana		2	3	3	3	3	4	3	3	3	4	3	3	4	3	3	4	5	4	5	4	4	4	5	4	4	4	5	4	4	5	5	5	5	5	4	4	4	5	5	5	4	4	60	102
	2			Ghana		4	4	3	3	4	3	3	5	5	4	5	4	5	5	5	5	5	5	5	3	3	3	4	3	3	4	5	5	5	5	5	5	5	5	5	5	5	5	5	4	5	5	74	102
	1			Malaysia		4	4	3	5	5	5	5	4	4	4	4	4	4	4	4	4	4	5	4	4	3	4	4	5	5	4	4	4	4	4	4	4	4	4	4	2	2	3	3	4	4	4	72	87
	2			Ghana		4	4	5	5	5	5	4	5	5	5	4	2	4	4	4	2	2	5	3	4	4	4	5	5	4	5	3	4	4	3	5	4	4	4	4	4	3	4	5	5	5	4	69	96
	2			Ghana		2	5	2	2	2	2	2	2	2	4	2	3	3	3	3	4	4	3	4	4	4	4	4	4	4	4	4	4	4	4	4	4	4	4	4	4	4	4	3	4	4	3	47	90
	2			Ghana		2	4	3	3	5	4	2	4	4	5	5	3	3	4	4	3	5	5	4	3	3	2	4	4	4	2	4	5	5	5	5	5	4	5	4	5	3	4	5	5	5	5	66	96
				Ghana		1	4	4	4	5	5	4	4	4	4	4	4	4	4	3	3	4	5	4	4	4	3	5	5	4	4	5	4	4	3	4	5	4	5	4	4	3	4	4	5	4	5	69	96
	2			Ghana		2	3	4	4	5	4	5	5	4	5	5	4	5	3	4	1	5	4	5	4	5	3	5	4	5	3	3	4	5	5	4	5	4	4	3	5	4	5	5	5	3	4	72	97
	2			Ghana		2	4	3	1	2	3	2	5	5	3	4	2	3	2	4	3	3	3	3	3	3	2	3	2	3	4	3	4	4	5	4	5	4	5	2	3	3	4	4	4	5	4	51	83
	2			Ghana		4	4	1	1	2	1	1	1	2	1	2	1	1	1	3	1	4	4	2	3	3	3	5	4	4	3	5	3	5	4	4	5	3	5	3	4	3	4	5	2	2	3	29	85
	2			Ghana		2	5	5	4	5	5	4	4	4	5	4	4	3	4	4	4	3	4	4	4	4	5	4	5	4	4	5	4	4	5	4	4	5	5	4	4	5	5	5	4	4	5	70	102
				Ghana		1	4	3	3	3	5	5	4	4	3	3	2	3	1	1	2	3	3	4	3	2	2	3	3	3	4	5	4	4	4	3	3	4	4	3	3	3	3	4	4	4	3	52	78
	2			Ghana		3	4	4	4	5	4	4	4	4	4	5	3	4	4	5	5	5	5	4	3	4	4	4	3	3	4	4	4	4	5	5	5	3	5	3	3	3	3	3	4	3	3	73	85
	3			Ghana		2	4	1	2	2	2	2	3	2	2	2	2	2	2	2	1	3	3	3	3	4	4	4	4	3	3	4	5	5	5	5	4	4	4	3	2	4	4	4	5	4	5	36	92
	2			Ghana,Upper West Region		3	5	2	2	2	2	2	2	2	2	2	2	2	2	2	2	2	2	2	5	5	3	4	3	5	5	3	4	5	5	5	5	5	5	5	5	3	4	5	5	5	5	34	104
				Ghana		2	4	5	5	5	5	4	5	5	4	4	5	5	5	5	4	5	5	4	5	5	4	4	5	5	5	4	4	4	4	4	5	4	4	4	5	4	4	5	4	5	4	80	101
	3			Ghana		1	4	1	1	2	1	2	1	2	1	2	1	2	1	2	1	2	1	2	5	5	4	5	4	5	4	5	4	5	4	5	4	5	4	5	4	5	4	5	4	5	4	25	104
	3			Ghana		3	4	4	3	5	2	5	5	3	1	3	3	2	2	1	2	2	2	3	3	3	3	3	2	3	4	4	4	2	4	5	5	5	4	3	4	3	4	4	4	3	4	48	83
	3			Ghana		2	3	1	2	3	1	2	1	1	1	2	1	3	2	3	3	3	3	3	2	2	2	1	1	1	1	1	1	1	1	1	2	2	4	2	3	4	3	2	3	2	2	35	44
	2			Ghana		2	3	3	2	3	3	4	4	3	4	4	4	4	4	4	3	4	4	4	3	4	4	4	4	4	4	4	4	4	5	5	5	5	5	4	5	4	5	5	5	5	5	61	102
	2			Ghana		3	5	5	5	5	5	4	5	5	5	5	5	5	5	5	5	5	5	5	4	4	4	4	5	5	5	4	4	5	5	5	5	4	5	4	4	5	5	5	5	5	4	84	105
	1			Ghana		3	3	4	4	5	4	4	4	4	5	5	5	5	4	3	2	5	4	4	5	5	5	5	4	5	5	4	4	5	5	5	5	5	5	5	4	4	5	5	5	5	4	71	109
	2			Ghana		1	3	4	4	4	4	3	4	4	3	4	3	4	4	3	3	4	4	4	1	2	4	4	3	4	3	3	4	4	4	4	5	4	4	4	3	3	3	3	4	4	4	63	81
	2			Ghana and UK		2	4	5	5	5	5	5	5	5	5	5	4	5	5	5	4	5	5	4	5	5	5	5	5	5	5	5	5	5	5	5	5	5	5	5	5	5	5	5	5	5	5	82	115
	1			Ghana		4	4	4	3	4	2	4	5	4	3	1	1	3	1	3	1	2	1	2	4	4	3	4	4	5	5	5	3	3	5	5	5	4	5	3	3	5	4	4	3	4	3	44	93
				Ghana		1	4	4	2	5	4	3	3	5	5	4	3	5	4	4	2	3	3	4	4	3	4	5	4	4	5	3	4	4	4	4	5	4	4	3	4	2	3	3	4	3	4	63	87
	2			Ghana		2	5	1	1	2	1	2	2	2	1	2	2	2	2	2	2	2	1	2	1	1	1	1	1	2	2	1	2	2	2	3	2	2	2	2	4	2	1	1	2	2	1	29	40
	3			Ghana		1	3	4	5	4	4	4	5	5	5	5	4	4	5	5	5	5	5	4	4	4	4	4	4	4	4	4	4	4	5	5	4	3	5	4	5	5	4	4	4	5	4	78	97
	1			Ghana		4	5	4	4	4	4	3	4	4	4	4	4	4	4	4	4	4	4	4	4	4	4	4	4	4	3	4	4	4	4	4	4	4	4	4	3	4	4	4	4	4	3	67	89
	2			Ghana		3	4	3	2	3	4	3	3	5	5	4	4	4	4	4	3	4	4	3	5	5	5	4	4	5	4	5	4	5	5	5	5	5	5	5	5	5	5	4	5	5	5	62	110
	2			Ghana		4	4	3	5	5	4	2	5	5	4	5	3	2	3	1	1	1	5	5	5	4	5	4	3	3	1	4	5	5	4	4	4	5	5	5	5	4	5	4	2	1	2	59	89
	1			Ghana		4	4	3	5	5	5	4	5	4	5	4	4	5	5	4	3	3	5	3	5	4	3	3	2	3	4	3	3	5	4	5	5	3	5	3	2	2	4	4	3	3	2	72	80
	2			Ghana		3	4	2	2	2	3	2	3	2	3	2	4	3	3	2	2	3	3	3	3	3	3	3	3	4	4	4	3	3	4	4	4	4	3	4	3	3	3	3	3	3	3	44	77
	2			Ghana		3	4	2	2	2	2	2	2	2	2	2	2	2	2	2	2	3	2	2	3	3	3	5	4	4	4	4	4	4	5	5	4	4	5	2	2	3	3	4	4	4	4	35	87
	2			Ghana		4	4	3	3	4	5	5	3	3	3	5	5	5	4	3	2	5	4	4	3	3	4	3	4	3	5	4	4	5	5	5	5	4	4	4	4	4	4	4	5	4	4	66	94
	2			Ghana		4	4	4	5	5	5	4	5	4	4	5	4	4	4	4	4	5	5	4	5	5	3	3	3	4	3	5	5	5	5	5	4	3	4	3	3	3	4	2	4	5	3	75	89
	2			Ghana		2	4	5	5	5	5	5	5	5	5	4	3	4	4	5	5	5	5	3	3	3	3	3	4	5	4	3	3	4	5	4	4	4	4	4	3	3	3	2	3	5	3	78	82
	1			Ghana		4	3	1	1	2	2	1	2	2	3	3	2	2	2	1	1	1	1	2	2	2	2	2	2	2	2	2	2	3	3	3	4	2	3	3	3	1	1	1	3	2	2	29	52
	2			Ghana		3	4	2	2	4	3	5	5	5	4	5	4	4	5	4	2	5	4	3	2	1	2	4	4	4	3	5	5	3	5	5	5	3	5	3	5	1	3	5	5	2	2	66	82
	2			Ghana		3	6	4	5	4	5	3	5	5	4	5	4	5	4	4	4	5	5	4	4	4	5	4	5	4	5	4	5	4	4	4	5	4	4	4	5	5	4	4	4	5	4	75	100
